# Supplementary material for: A new cave-dwelling species of Hahnia C. L. Koch, 1841 from Guizhou Province, China (Araneae, Hahniidae)
Source: Biodivers Data J. 2023 Nov 30;11:e113400. doi: 10.3897/BDJ.11.e113400 (PMC10704474; doi:10.3897/BDJ.11.e113400)
Supplement: XML Treatment for Hahnia jiangkou [file BDJ.11.e113400-treatment1.xml]

<!DOCTYPE tp:taxon-treatment
  PUBLIC "-//TaxonX//DTD Taxonomic Treatment Publishing DTD v0 20100105//EN" "tax-treatment-NSO.dtd">
<tp:taxon-treatment xmlns:tp="http://www.plazi.org/taxpub"><tp:treatment-meta><mixed-citation publication-type="journal"><person-group><name><surname>Gan</surname><given-names>Jiahui</given-names></name><name><surname>Wang</surname><given-names>Cheng</given-names></name><name><surname>Mi</surname><given-names>Xiaoqi</given-names></name></person-group><article-title>A new cave-dwelling species of <italic><tp:taxon-name><tp:taxon-name-part taxon-name-part-type="genus" reg="Hahnia">Hahnia</tp:taxon-name-part></tp:taxon-name></italic> C. L. Koch, 1841 from Guizhou Province, China (<tp:taxon-name><tp:taxon-name-part taxon-name-part-type="order">Araneae</tp:taxon-name-part></tp:taxon-name>, <tp:taxon-name><tp:taxon-name-part taxon-name-part-type="family">Hahniidae</tp:taxon-name-part></tp:taxon-name>)</article-title><source>Biodivers Data J</source><day>30</day><month>11</month><year>2023</year><volume>11</volume><pub-id pub-id-type="doi">10.3897/BDJ.11.e113400</pub-id></mixed-citation></tp:treatment-meta><tp:nomenclature><tp:taxon-name>
            <object-id xmlns:xlink="http://www.w3.org/1999/xlink" content-type="arpha" xlink:type="simple">3057B03A-41B2-5113-94D1-06811E2EE494</object-id>
            <tp:taxon-name-part taxon-name-part-type="genus">Hahnia</tp:taxon-name-part>
            <tp:taxon-name-part taxon-name-part-type="species">jiangkou</tp:taxon-name-part>
            <object-id xmlns:xlink="http://www.w3.org/1999/xlink" content-type="zoobank" xlink:type="simple" object-id-type="ZooBank">F367C1EE-C7D4-429A-83E0-3565C595116B</object-id>
          </tp:taxon-name><tp:taxon-authority>Gan, Wang &amp; Mi</tp:taxon-authority><tp:taxon-status xmlns:xlink="http://www.w3.org/1999/xlink" xlink:type="simple">sp. nov.</tp:taxon-status></tp:nomenclature><tp:treatment-sec sec-type="materials"><title>Materials</title><list list-type="alpha-lower" list-content="occurrences"><list-item><p><bold>Type status:</bold> <named-content xmlns:xlink="http://www.w3.org/1999/xlink" content-type="dwc:typeStatus" xlink:type="simple">Holotype</named-content>. <bold>Occurrence:</bold> sex: <named-content xmlns:xlink="http://www.w3.org/1999/xlink" content-type="dwc:sex" xlink:type="simple">male</named-content>; occurrenceID: <named-content xmlns:xlink="http://www.w3.org/1999/xlink" content-type="dwc:occurrenceID" xlink:type="simple">5194CA23-772E-5AF5-85EA-C3890C30CFD3</named-content>; <bold>Location:</bold> country: <named-content xmlns:xlink="http://www.w3.org/1999/xlink" content-type="dwc:country" xlink:type="simple">China</named-content>; stateProvince: <named-content xmlns:xlink="http://www.w3.org/1999/xlink" content-type="dwc:stateProvince" xlink:type="simple">Guizhou</named-content>; county: <named-content xmlns:xlink="http://www.w3.org/1999/xlink" content-type="dwc:county" xlink:type="simple">Jiangkou</named-content>; locality: <named-content xmlns:xlink="http://www.w3.org/1999/xlink" content-type="dwc:locality" xlink:type="simple">Minxiao Township, Shanyang Cave</named-content>; verbatimElevation: <named-content xmlns:xlink="http://www.w3.org/1999/xlink" content-type="dwc:verbatimElevation" xlink:type="simple">784 m</named-content>; verbatimLatitude: <named-content xmlns:xlink="http://www.w3.org/1999/xlink" content-type="dwc:verbatimLatitude" xlink:type="simple">27°41′1.6″N</named-content>; verbatimLongitude: <named-content xmlns:xlink="http://www.w3.org/1999/xlink" content-type="dwc:verbatimLongitude" xlink:type="simple">108°36′48.6″E</named-content>; <bold>Identification:</bold> identifiedBy: <named-content xmlns:xlink="http://www.w3.org/1999/xlink" content-type="dwc:identifiedBy" xlink:type="simple">Jiahui Gan</named-content>; <bold>Event:</bold> samplingProtocol: <named-content xmlns:xlink="http://www.w3.org/1999/xlink" content-type="dwc:samplingProtocol" xlink:type="simple">by hand</named-content>; year: <named-content xmlns:xlink="http://www.w3.org/1999/xlink" content-type="dwc:year" xlink:type="simple">2023</named-content>; month: <named-content xmlns:xlink="http://www.w3.org/1999/xlink" content-type="dwc:month" xlink:type="simple">3</named-content>; day: <named-content xmlns:xlink="http://www.w3.org/1999/xlink" content-type="dwc:day" xlink:type="simple">12</named-content>; habitat: <named-content xmlns:xlink="http://www.w3.org/1999/xlink" content-type="dwc:habitat" xlink:type="simple">cave</named-content></p></list-item><list-item><p><bold>Type status:</bold> <named-content xmlns:xlink="http://www.w3.org/1999/xlink" content-type="dwc:typeStatus" xlink:type="simple">Paratype</named-content>. <bold>Occurrence:</bold> individualCount: <named-content xmlns:xlink="http://www.w3.org/1999/xlink" content-type="dwc:individualCount" xlink:type="simple">2</named-content>; sex: <named-content xmlns:xlink="http://www.w3.org/1999/xlink" content-type="dwc:sex" xlink:type="simple">females</named-content>; occurrenceID: <named-content xmlns:xlink="http://www.w3.org/1999/xlink" content-type="dwc:occurrenceID" xlink:type="simple">9DF11921-5D69-5084-9A5B-33B949512893</named-content>; <bold>Location:</bold> country: <named-content xmlns:xlink="http://www.w3.org/1999/xlink" content-type="dwc:country" xlink:type="simple">China</named-content>; stateProvince: <named-content xmlns:xlink="http://www.w3.org/1999/xlink" content-type="dwc:stateProvince" xlink:type="simple">Guizhou</named-content>; county: <named-content xmlns:xlink="http://www.w3.org/1999/xlink" content-type="dwc:county" xlink:type="simple">Jiangkou</named-content>; locality: <named-content xmlns:xlink="http://www.w3.org/1999/xlink" content-type="dwc:locality" xlink:type="simple">Minxiao Township, Shanyang Cave</named-content>; verbatimElevation: <named-content xmlns:xlink="http://www.w3.org/1999/xlink" content-type="dwc:verbatimElevation" xlink:type="simple">784 m</named-content>; verbatimLatitude: <named-content xmlns:xlink="http://www.w3.org/1999/xlink" content-type="dwc:verbatimLatitude" xlink:type="simple">27°41′1.6″N</named-content>; verbatimLongitude: <named-content xmlns:xlink="http://www.w3.org/1999/xlink" content-type="dwc:verbatimLongitude" xlink:type="simple">108°36′48.6″E</named-content>; <bold>Identification:</bold> identifiedBy: <named-content xmlns:xlink="http://www.w3.org/1999/xlink" content-type="dwc:identifiedBy" xlink:type="simple">Jiahui Gan</named-content>; <bold>Event:</bold> samplingProtocol: <named-content xmlns:xlink="http://www.w3.org/1999/xlink" content-type="dwc:samplingProtocol" xlink:type="simple">by hand</named-content>; year: <named-content xmlns:xlink="http://www.w3.org/1999/xlink" content-type="dwc:year" xlink:type="simple">2023</named-content>; month: <named-content xmlns:xlink="http://www.w3.org/1999/xlink" content-type="dwc:month" xlink:type="simple">3</named-content>; day: <named-content xmlns:xlink="http://www.w3.org/1999/xlink" content-type="dwc:day" xlink:type="simple">12</named-content>; habitat: <named-content xmlns:xlink="http://www.w3.org/1999/xlink" content-type="dwc:habitat" xlink:type="simple">cave</named-content></p></list-item><list-item><p><bold>Type status:</bold> <named-content xmlns:xlink="http://www.w3.org/1999/xlink" content-type="dwc:typeStatus" xlink:type="simple">Paratype</named-content>. <bold>Occurrence:</bold> individualCount: <named-content xmlns:xlink="http://www.w3.org/1999/xlink" content-type="dwc:individualCount" xlink:type="simple">4</named-content>; sex: <named-content xmlns:xlink="http://www.w3.org/1999/xlink" content-type="dwc:sex" xlink:type="simple">females</named-content>; occurrenceID: <named-content xmlns:xlink="http://www.w3.org/1999/xlink" content-type="dwc:occurrenceID" xlink:type="simple">BD0E595D-996E-53D6-9237-E34DFDF07C87</named-content>; <bold>Location:</bold> country: <named-content xmlns:xlink="http://www.w3.org/1999/xlink" content-type="dwc:country" xlink:type="simple">China</named-content>; stateProvince: <named-content xmlns:xlink="http://www.w3.org/1999/xlink" content-type="dwc:stateProvince" xlink:type="simple">Guizhou</named-content>; county: <named-content xmlns:xlink="http://www.w3.org/1999/xlink" content-type="dwc:county" xlink:type="simple">Jiangkou</named-content>; locality: <named-content xmlns:xlink="http://www.w3.org/1999/xlink" content-type="dwc:locality" xlink:type="simple">Minxiao Township, Shanyang Cave</named-content>; verbatimElevation: <named-content xmlns:xlink="http://www.w3.org/1999/xlink" content-type="dwc:verbatimElevation" xlink:type="simple">784 m</named-content>; verbatimLatitude: <named-content xmlns:xlink="http://www.w3.org/1999/xlink" content-type="dwc:verbatimLatitude" xlink:type="simple">27°41′1.6″N</named-content>; verbatimLongitude: <named-content xmlns:xlink="http://www.w3.org/1999/xlink" content-type="dwc:verbatimLongitude" xlink:type="simple">108°36′48.6″E</named-content>; <bold>Identification:</bold> identifiedBy: <named-content xmlns:xlink="http://www.w3.org/1999/xlink" content-type="dwc:identifiedBy" xlink:type="simple">Jiahui Gan</named-content>; <bold>Event:</bold> samplingProtocol: <named-content xmlns:xlink="http://www.w3.org/1999/xlink" content-type="dwc:samplingProtocol" xlink:type="simple">by hand</named-content>; year: <named-content xmlns:xlink="http://www.w3.org/1999/xlink" content-type="dwc:year" xlink:type="simple">2022</named-content>; month: <named-content xmlns:xlink="http://www.w3.org/1999/xlink" content-type="dwc:month" xlink:type="simple">4</named-content>; day: <named-content xmlns:xlink="http://www.w3.org/1999/xlink" content-type="dwc:day" xlink:type="simple">26</named-content>; habitat: <named-content xmlns:xlink="http://www.w3.org/1999/xlink" content-type="dwc:habitat" xlink:type="simple">cave</named-content></p></list-item></list></tp:treatment-sec><tp:treatment-sec sec-type="Description"><title>Description</title><p><bold>Male</bold> (holotype, Fig. <xref ref-type="fig" rid="F10495346">1</xref>, Fig. <xref ref-type="fig" rid="F10495348">2</xref>C, D, F and G): Total length 2.65. Carapace 1.26 long, 1.03 wide. Abdomen 1.41 long, 1.08 wide. Eye sizes: AME 0.06, ALE 0.08, PME 0.06, PLE 0.08. Distance between eyes: AME–AME 0.08, AME–ALE 0.08, PME–PME 0.14, PME–PLE 0.09, ALE–PLE 0.09. MOA 0.17 long, front width 0.12, back width 0.21. Clypeus 0.15 high. Leg measurements: I 4.22 (1.20, 0.38, 1.03, 0.88, 0.73); II 3.99 (1.18, 0.33, 0.95, 0.85, 0.68); III 3.62 (1.00, 0.33, 0.83, 0.83, 0.63); IV 4.42 (1.20, 0.38, 1.08, 1.03, 0.73). Carapace (Fig. <xref ref-type="fig" rid="F10495348">2</xref>C and F) pale yellow to yellow, with elevated cephalon and almost round, flat thorax bearing brown markings anterior to fovea and irregular, lateromarginal, brown markings; fovea red-brown, longitudinal. Chelicerae (Fig. <xref ref-type="fig" rid="F10495348">2</xref>F and G) yellow, both margins with three teeth. Endites lighter than chelicerae, covered with sparse brown setae. Labium darker than endites. Sternum dark brown, almost heart-shaped, covered with dark setae. Legs pale to yellow. Abdomen (Fig. <xref ref-type="fig" rid="F10495348">2</xref>C and D) sub-oval, dorsum grey pale to dark brown, with a pair of longitudinal, grey pale, anteromedian stripes separated by the longitudinal, dark brown stripe and alternate grey pale and dark brown transverse stripes medioposteriorly; venter pale to dark brown, covered with short thin setae.</p><p>Palp (Fig. <xref ref-type="fig" rid="F10495346">1</xref>A and B): patella enlarged, almost as long as wide in retrolateral view; RPA proximally located, curved towards the dorsal side at the base and then tapering to a pointed tip; tibia short, with the sclerotised RTA bifurcated into two rami extending dorsally and with pointed tips; cymbium rather flat, with a retrolateral furrow about five-sixths its length; bulb flat, almost oval; embolus enlarged at base, followed by the remainder of the flagelliform originating at ca. 3:30 o’clock position and extending almost to a circle; conductor membranous, slightly longer than wide, close to the origin of the flagelliform portion of the embolus; MA membranous, sheet-shaped, almost quadrate, located anteriorly to the base of embolus, extending antero-retrolaterally.</p><p><bold>Female</bold> (paratype, Fig. <xref ref-type="fig" rid="F10495348">2</xref>A, B and E): Total length 2.83. Carapace 1.20 long, 0.98 wide. Abdomen 1.90 long, 1.30 wide. Clypeus 0.14 high. Eye sizes: AME 0.05, ALE 0.09, PME 0.10, PLE 0.10. Distance between eyes: AME–AME 0.08, AME–ALE 0.09, PME–PME 0.16, PME–PLE 0.10, ALE–PLE 0.10. MOA 0.19 long, front width 0.13, back width 0.24. Leg measurements: I 3.87 (1.13, 0.40, 0.93, 0.78, 0.63); II 3.66 (1.10, 0.38, 0.85, 0.73, 0.60); III 3.41 (0.95, 0.35, 0.78, 0.75, 0.58); IV 4.41 (1.18, 0.40, 1.13, 1.00, 0.70). Habitus (Fig. <xref ref-type="fig" rid="F10495348">2</xref>E) similar to that of male, except paler.</p><p>Epigyne (Fig. <xref ref-type="fig" rid="F10495348">2</xref>A and B): slightly wider than long; atrium oval, deeply concave, anteromedially located, with an almost straight anterior ridge; copulatory openings fused, located at the posterior portion of atrium; copulatory ducts widened and flat at the base and then acutely narrowed into tube-shaped portions, which form complicated paths; subspermathecae spherical, connected to the base of copulatory ducts; spermathecae elongated, about two times as long as wide; fertilisation ducts originating from the outer-posterior margins of spermathecae, bilaterally extended.</p></tp:treatment-sec><tp:treatment-sec sec-type="Diagnosis"><title>Diagnosis</title><p>The male of <italic><tp:taxon-name><tp:taxon-name-part taxon-name-part-type="genus" reg="Hahnia">Hahnia</tp:taxon-name-part><tp:taxon-name-part taxon-name-part-type="species" reg="jiangkou">jiangkou</tp:taxon-name-part></tp:taxon-name></italic> sp. nov. can be easily distinguished from other congeners by the bifurcated RTA (Fig. <xref ref-type="fig" rid="F10495346">1</xref>B), whereas it is not bifurcated and generally semicircular in others. The female resembles that of <italic><tp:taxon-name><tp:taxon-name-part taxon-name-part-type="genus" reg="Hahnia">H.</tp:taxon-name-part><tp:taxon-name-part taxon-name-part-type="species" reg="weiningensis">weiningensis</tp:taxon-name-part></tp:taxon-name></italic> Huang, Chen &amp; Zhang, 2018 in the general shape of the epigyne, especially the basally widened copulatory ducts, but it can be easily distinguished by the following: 1) the copulatory openings are medially located (Fig. <xref ref-type="fig" rid="F10495348">2</xref>A) versus posteriorly located in <italic><tp:taxon-name><tp:taxon-name-part taxon-name-part-type="genus" reg="Hahnia">H.</tp:taxon-name-part><tp:taxon-name-part taxon-name-part-type="species" reg="weiningensis">weiningensis</tp:taxon-name-part></tp:taxon-name></italic> (<xref ref-type="bibr" rid="B10495318">Huang et al. 2018</xref>: figs. 8 and 13); 2) the spermathecae are almost quadrate (Fig. <xref ref-type="fig" rid="F10495348">2</xref>B) versus almost pyriform in <italic><tp:taxon-name><tp:taxon-name-part taxon-name-part-type="genus" reg="Hahnia">H.</tp:taxon-name-part><tp:taxon-name-part taxon-name-part-type="species" reg="weiningensis">weiningensis</tp:taxon-name-part></tp:taxon-name></italic> (<xref ref-type="bibr" rid="B10495318">Huang et al. 2018</xref>: figs. 9 and 14); 3) the copulatory ducts are extending posterolaterally at base (Fig. <xref ref-type="fig" rid="F10495348">2</xref>B) versus extending anterolaterally in <italic><tp:taxon-name><tp:taxon-name-part taxon-name-part-type="genus" reg="Hahnia">H.</tp:taxon-name-part><tp:taxon-name-part taxon-name-part-type="species" reg="weiningensis">weiningensis</tp:taxon-name-part></tp:taxon-name></italic> (<xref ref-type="bibr" rid="B10495318">Huang et al. 2018</xref>: figs. 9 and 14).</p></tp:treatment-sec><tp:treatment-sec sec-type="Etymology"><title>Etymology</title><p>The specific name derives from the type locality: Jiangkou County; noun in apposition.</p></tp:treatment-sec><tp:treatment-sec sec-type="Distribution"><title>Distribution</title><p>Known only from the type locality in Guizhou, China (Fig. <xref ref-type="fig" rid="F10495350">3</xref>).</p></tp:treatment-sec><tp:treatment-sec sec-type="Taxon discussion"><title>Taxon discussion</title><p>The species is placed into <italic><tp:taxon-name><tp:taxon-name-part taxon-name-part-type="genus" reg="Hahnia">Hahnia</tp:taxon-name-part></tp:taxon-name></italic> due to its sharing a series of consistent characters with other congeners, such as the presence of patellar apophysis, membranous median apophysis, cymbial furrow and filiform embolus originating retrolaterally, as well as the presence of spherical subspermathecae. However, it is worth mentioning that the species is also unique for the bifurcated RTA, the absence of an epigynal hood (vs. semicircular RTA, with a pair of hoods generally located behind the epigastric furrow in others), all of which indicate that its generic position may need further confirmation.</p></tp:treatment-sec><tp:treatment-sec><!--Section generated to contain objects referenced in tp:taxon-treatment.--><fig id="F10495346" position="float" orientation="portrait"><object-id xmlns:xlink="http://www.w3.org/1999/xlink" content-type="arpha" xlink:type="simple">526C44F1-0617-5056-B596-9CDD743AC819</object-id><object-id xmlns:xlink="http://www.w3.org/1999/xlink" content-type="doi" xlink:type="simple">10.3897/BDJ.11.e113400.figure1</object-id><label>Figure 1.</label><caption><p>Male palp of <italic><tp:taxon-name><tp:taxon-name-part taxon-name-part-type="genus" reg="Hahnia">Hahnia</tp:taxon-name-part><tp:taxon-name-part taxon-name-part-type="species" reg="jiangkou">jiangkou</tp:taxon-name-part></tp:taxon-name></italic> sp. nov., holotype. <bold>A</bold> ventral; <bold>B</bold> retrolateral. Scale bars: 0.1 mm. Abbreviations：C conductor; CF cymbial furrow; E embolus; MA median apophysis; RPA retrolateral patellar apophysis; RTA retrolateral tibial apophysis.</p></caption><graphic xmlns:xlink="http://www.w3.org/1999/xlink" xlink:href="bdj-11-e113400-g001.jpg" position="float" id="oo_911098.jpg" orientation="portrait" xlink:type="simple"><uri content-type="original_file" xlink:type="simple">https://binary.pensoft.net/fig/911098</uri></graphic></fig><fig id="F10495348" position="float" orientation="portrait"><object-id xmlns:xlink="http://www.w3.org/1999/xlink" content-type="arpha" xlink:type="simple">97FD7630-4933-56D8-BD47-15562A31498D</object-id><object-id xmlns:xlink="http://www.w3.org/1999/xlink" content-type="doi" xlink:type="simple">10.3897/BDJ.11.e113400.figure2</object-id><label>Figure 2.</label><caption><p><italic><tp:taxon-name><tp:taxon-name-part taxon-name-part-type="genus" reg="Hahnia">Hahnia</tp:taxon-name-part><tp:taxon-name-part taxon-name-part-type="species" reg="jiangkou">jiangkou</tp:taxon-name-part></tp:taxon-name></italic> sp. nov. female paratype and male holotype. <bold>A</bold> epigyne, ventral; <bold>B</bold> vulva, dorsal; <bold>C</bold> male habitus, dorsal; <bold>D</bold> ditto, ventral; <bold>E</bold> female habitus, dorsal; <bold>F</bold> male carapace, frontal; <bold>G</bold> male chelicera, posterior. Scale bars: A, B, G (0.1 mm); C–E (0.5 mm); F (0.2 mm). Abbreviations: AR atrial ridge; At atrium; CD copulatory duct; FD fertilisation duct; S spermatheca; Ss subspermatheca.</p></caption><graphic xmlns:xlink="http://www.w3.org/1999/xlink" xlink:href="bdj-11-e113400-g002.jpg" position="float" id="oo_911099.jpg" orientation="portrait" xlink:type="simple"><uri content-type="original_file" xlink:type="simple">https://binary.pensoft.net/fig/911099</uri></graphic></fig><fig id="F10495350" position="float" orientation="portrait"><object-id xmlns:xlink="http://www.w3.org/1999/xlink" content-type="arpha" xlink:type="simple">2D41D846-47C0-5992-B574-C5333C0F1827</object-id><object-id xmlns:xlink="http://www.w3.org/1999/xlink" content-type="doi" xlink:type="simple">10.3897/BDJ.11.e113400.figure3</object-id><label>Figure 3.</label><caption><p>The type locality of <italic><tp:taxon-name><tp:taxon-name-part taxon-name-part-type="genus" reg="Hahnia">Hahnia</tp:taxon-name-part><tp:taxon-name-part taxon-name-part-type="species" reg="jiangkou">jiangkou</tp:taxon-name-part></tp:taxon-name></italic> sp. nov.</p></caption><graphic xmlns:xlink="http://www.w3.org/1999/xlink" xlink:href="bdj-11-e113400-g003.jpg" position="float" id="oo_930343.jpg" orientation="portrait" xlink:type="simple"><uri content-type="original_file" xlink:type="simple">https://binary.pensoft.net/fig/930343</uri></graphic></fig></tp:treatment-sec><ref-list><ref id="B10495318"><element-citation xmlns:xlink="http://www.w3.org/1999/xlink" publication-type="article" xlink:type="simple"><person-group person-group-type="author"><name name-style="western"><surname>Huang</surname><given-names>G. Q.</given-names></name><name name-style="western"><surname>Chen</surname><given-names>H. M.</given-names></name><name name-style="western"><surname>Zhang</surname><given-names>Z. S.</given-names></name></person-group><year>2018</year><article-title>A new species of the genus <italic><tp:taxon-name><tp:taxon-name-part taxon-name-part-type="genus" reg="Hahnia">Hahnia</tp:taxon-name-part></tp:taxon-name></italic> C. L. Koch, 1841 (<tp:taxon-name><tp:taxon-name-part taxon-name-part-type="order">Araneae</tp:taxon-name-part></tp:taxon-name>: <tp:taxon-name><tp:taxon-name-part taxon-name-part-type="family">Hahniidae</tp:taxon-name-part></tp:taxon-name>) from Guizhou, China</article-title><source>Sichuan Journal of Zoology</source><volume>37(4)</volume><fpage>456</fpage><lpage>460</lpage><pub-id pub-id-type="doi">10.11984/j.issn.1000-7083.20170392</pub-id></element-citation></ref></ref-list></tp:taxon-treatment>
